# Supplementary material for: Risk Factors Associated with the Emergence of Multidrug-Resistant Bacteria and Fungal Infections in Walled-Off Pancreatic Necrosis
Source: Antibiotics (Basel). 2026 Feb 17;15(2):220. doi: 10.3390/antibiotics15020220 (PMC12938492; doi:10.3390/antibiotics15020220)
Supplement: Supplementary file 1 [file antibiotics-15-00220-s001.zip]

Archive with 1 entries (1 files):
- antibiotics-4140285-supplementary.pdf
